# Supplementary material for: Molecular Mechanisms Underlying Substance Transport, Signal Transduction, and Anti-Stress Regulation, as Well as Anti-Alkaline Regulation via Bursicon in the Cerebral Ganglion of Chinese Mitten Crab Eriocheir sinensis Under Alkaline Stress
Source: Biology (Basel). 2025 Jan 16;14(1):84. doi: 10.3390/biology14010084 (PMC11762361; doi:10.3390/biology14010084)
Supplement: Supplementary file 1 [file biology-14-00084-s001.zip]

Archive with 1 entries (1 files):
- biology-3357947-supplementary.pdf
